# Supplementary material for: Four new species of the primitively segmented spider genus Qiongthela from Hainan island, China (Mesothelae, Liphistiidae)
Source: Zookeys. 2017 Nov 6;(714):1–11. doi: 10.3897/zookeys.714.19858 (PMC5740404; doi:10.3897/zookeys.714.19858)
Supplement: XML Treatment for Qiongthela [file zookeys.714.19858-treatment1.xml]

<!DOCTYPE tp:taxon-treatment
  PUBLIC "-//TaxonX//DTD Taxonomic Treatment Publishing DTD v0 20100105//EN" "tax-treatment-NSO.dtd">
<tp:taxon-treatment xmlns:tp="http://www.plazi.org/taxpub"><tp:treatment-meta><kwd-group><label>Taxon classification</label><kwd><named-content xmlns:xlink="http://www.w3.org/1999/xlink" content-type="kingdom">Animalia</named-content></kwd><kwd><named-content xmlns:xlink="http://www.w3.org/1999/xlink" content-type="order">Araneae</named-content></kwd><kwd><named-content xmlns:xlink="http://www.w3.org/1999/xlink" content-type="family">Liphistiidae</named-content></kwd></kwd-group><mixed-citation publication-type="journal"><person-group><name><surname>Xu</surname><given-names>Xin</given-names></name><name><surname>Liu</surname><given-names>Fengxiang</given-names></name><name><surname>Kuntner</surname><given-names>Matjaž</given-names></name><name><surname>Li</surname><given-names>Daiqin</given-names></name></person-group><article-title>Four new species of the primitively segmented spider genus <italic><tp:taxon-name><tp:taxon-name-part taxon-name-part-type="genus" reg="Qiongthela">Qiongthela</tp:taxon-name-part></tp:taxon-name></italic> from Hainan island, China (<tp:taxon-name><tp:taxon-name-part taxon-name-part-type="suborder">Mesothelae</tp:taxon-name-part></tp:taxon-name>, <tp:taxon-name><tp:taxon-name-part taxon-name-part-type="family">Liphistiidae</tp:taxon-name-part></tp:taxon-name>)</article-title><source>Zookeys</source><day>6</day><month>11</month><year>2017</year><volume>2017</volume><issue>714</issue><fpage>1</fpage><lpage>11</lpage><pub-id pub-id-type="doi">10.3897/zookeys.714.19858</pub-id></mixed-citation></tp:treatment-meta><tp:nomenclature><label>Genus</label><tp:taxon-name>
            <tp:taxon-name-part taxon-name-part-type="genus" reg="Qiongthela">Qiongthela</tp:taxon-name-part>
          </tp:taxon-name><tp:taxon-authority>Xu &amp; Kuntner, 2015</tp:taxon-authority></tp:nomenclature><tp:treatment-sec sec-type="type species" id="SECID0ETPAC"><title>Type species.</title><p>
            <italic><tp:taxon-name><tp:taxon-name-part taxon-name-part-type="genus" reg="Qiongthela">Qiongthela</tp:taxon-name-part> <tp:taxon-name-part taxon-name-part-type="species" reg="baishensis">baishensis</tp:taxon-name-part></tp:taxon-name></italic> Xu, 2015</p></tp:treatment-sec><tp:treatment-sec sec-type="diagnosis" id="SECID0EFAAE"><title>Diagnosis.</title><p>
            <italic><tp:taxon-name><tp:taxon-name-part taxon-name-part-type="genus" reg="Qiongthela">Qiongthela</tp:taxon-name-part></tp:taxon-name></italic> males can be distinguished from all other <tp:taxon-name><tp:taxon-name-part taxon-name-part-type="subfamily">Heptathelinae</tp:taxon-name-part></tp:taxon-name> genera by the blade-like conductor narrowing to a slightly hooked apex (Fig. <xref ref-type="fig" rid="F2">2M–O</xref>; Fig. <xref ref-type="fig" rid="F4">4F–J</xref>), and by the tegulum with two distinct apophyses (Fig. <xref ref-type="fig" rid="F2">2L–O</xref>; Fig. <xref ref-type="fig" rid="F4">4F–J</xref>). The females differ from all other <tp:taxon-name><tp:taxon-name-part taxon-name-part-type="subfamily">Heptathelinae</tp:taxon-name-part></tp:taxon-name> genera by two paired receptacular clusters, all with numerous granula (e.g. Fig. <xref ref-type="fig" rid="F1">1C–H</xref>) (<xref ref-type="bibr" rid="B4">Xu et al. 2015b</xref>).</p></tp:treatment-sec><tp:treatment-sec sec-type="Species composition" id="SECID0EUBAE"><title>Species composition.</title><p>
            <italic><tp:taxon-name><tp:taxon-name-part taxon-name-part-type="genus" reg="Qiongthela">Q.</tp:taxon-name-part> <tp:taxon-name-part taxon-name-part-type="species" reg="australis">australis</tp:taxon-name-part></tp:taxon-name></italic> (Ono, 2002), <italic><tp:taxon-name><tp:taxon-name-part taxon-name-part-type="genus" reg="Qiongthela">Q.</tp:taxon-name-part> <tp:taxon-name-part taxon-name-part-type="species" reg="nui">nui</tp:taxon-name-part></tp:taxon-name></italic> (Schwendinger &amp; Ono, 2011), <italic><tp:taxon-name><tp:taxon-name-part taxon-name-part-type="genus" reg="Qiongthela">Q.</tp:taxon-name-part> <tp:taxon-name-part taxon-name-part-type="species" reg="baishensis">baishensis</tp:taxon-name-part></tp:taxon-name></italic> Xu, 2015, <italic><tp:taxon-name><tp:taxon-name-part taxon-name-part-type="genus" reg="Qiongthela">Q.</tp:taxon-name-part> <tp:taxon-name-part taxon-name-part-type="species" reg="bawang">bawang</tp:taxon-name-part></tp:taxon-name></italic> sp. n., <italic><tp:taxon-name><tp:taxon-name-part taxon-name-part-type="genus" reg="Qiongthela">Q.</tp:taxon-name-part> <tp:taxon-name-part taxon-name-part-type="species" reg="jianfeng">jianfeng</tp:taxon-name-part></tp:taxon-name></italic> sp. n., <italic><tp:taxon-name><tp:taxon-name-part taxon-name-part-type="genus" reg="Qiongthela">Q.</tp:taxon-name-part> <tp:taxon-name-part taxon-name-part-type="species" reg="yini">yini</tp:taxon-name-part></tp:taxon-name></italic> sp. n., <italic><tp:taxon-name><tp:taxon-name-part taxon-name-part-type="genus" reg="Qiongthela">Q.</tp:taxon-name-part> <tp:taxon-name-part taxon-name-part-type="species" reg="wuzhi">wuzhi</tp:taxon-name-part></tp:taxon-name></italic> sp. n.</p></tp:treatment-sec><tp:treatment-sec sec-type="distribution" id="SECID0EHEAE"><title>Distribution.</title><p>China (Hainan), Vietnam.</p></tp:treatment-sec><tp:treatment-sec><!--Section generated to contain objects referenced in tp:taxon-treatment.--><fig id="F2" position="float" orientation="portrait"><label>Figure 2.</label><caption><p>Macrohabitat, general somatic morphology and genital anatomy of <italic><tp:taxon-name><tp:taxon-name-part taxon-name-part-type="genus" reg="Qiongthela">Qiongthela</tp:taxon-name-part> <tp:taxon-name-part taxon-name-part-type="species" reg="jianfeng">jianfeng</tp:taxon-name-part></tp:taxon-name></italic> sp. n. <bold>A</bold> Macrohabitat of <italic><tp:taxon-name><tp:taxon-name-part taxon-name-part-type="genus" reg="Qiongthela">Qiongthela</tp:taxon-name-part> <tp:taxon-name-part taxon-name-part-type="species" reg="jianfeng">jianfeng</tp:taxon-name-part></tp:taxon-name></italic> sp. n. at the Forest Research Station <bold>B</bold> Female (XUX-2012-098) <bold>C</bold> male (XUX-2012-107) <bold>D–F</bold> vulva dorsal view <bold>G–I</bold> vulva ventral view <bold>J</bold> palp ventral view <bold>K</bold> palp retrolateral view <bold>L–O</bold> palp distal view <bold>D, G</bold> (XUX-2014-009) <bold>E, H</bold> (XUX-2014-002) <bold>F, I</bold> (XUX-2012-098) <bold>J–K</bold> (XUX-2014-004) <bold>L–O</bold> (XUX-2014-005). Scale bars: 0.5 mm.</p></caption><graphic xmlns:xlink="http://www.w3.org/1999/xlink" xlink:href="zookeys-714-001-g002.jpg" position="float" orientation="portrait" xlink:type="simple" id="oo_166719.jpg"/></fig><fig id="F4" position="float" orientation="portrait"><label>Figure 4.</label><caption><p>Macrohabitat, general somatic morphology and genital anatomy of <italic><tp:taxon-name><tp:taxon-name-part taxon-name-part-type="genus" reg="Qiongthela">Qiongthela</tp:taxon-name-part> <tp:taxon-name-part taxon-name-part-type="species" reg="wuzhi">wuzhi</tp:taxon-name-part></tp:taxon-name></italic> sp. n. <bold>A</bold> Macrohabitat of <italic><tp:taxon-name><tp:taxon-name-part taxon-name-part-type="genus" reg="Qiongthela">Qiongthela</tp:taxon-name-part> <tp:taxon-name-part taxon-name-part-type="species" reg="wuzhi">wuzhi</tp:taxon-name-part></tp:taxon-name></italic> sp. n. at the type locality <bold>B</bold> female (XUX-2012-108) <bold>C</bold> male (XUX-2012-109) <bold>D</bold> vulva dorsal view <bold>E</bold> vulva ventral view <bold>F</bold> palp prolateral view <bold>G</bold> palp retrolateral view <bold>H–J</bold> palp distal view. Scale bars: 0.5 mm.</p></caption><graphic xmlns:xlink="http://www.w3.org/1999/xlink" xlink:href="zookeys-714-001-g004.jpg" position="float" orientation="portrait" xlink:type="simple" id="oo_166721.jpg"/></fig><fig id="F1" position="float" orientation="portrait"><label>Figure 1.</label><caption><p>Macrohabitat, general somatic morphology and genital anatomy of <italic><tp:taxon-name><tp:taxon-name-part taxon-name-part-type="genus" reg="Qiongthela">Qiongthela</tp:taxon-name-part> <tp:taxon-name-part taxon-name-part-type="species" reg="bawang">bawang</tp:taxon-name-part></tp:taxon-name></italic> sp. n. <bold>A</bold> Macrohabitat of <italic><tp:taxon-name><tp:taxon-name-part taxon-name-part-type="genus" reg="Qiongthela">Qiongthela</tp:taxon-name-part> <tp:taxon-name-part taxon-name-part-type="species" reg="bawang">bawang</tp:taxon-name-part></tp:taxon-name></italic> sp. n. at the type locality <bold>B</bold> Female (XUX-2012-097) <bold>C–E</bold> vulva dorsal view <bold>F–H</bold> vulva ventral view <bold>C, F</bold> (XUX-2014-012) <bold>D, G</bold> (XUX-2012-097) <bold>E, H</bold> (XUX-2011-001). Scale bars: 0.5 mm.</p></caption><graphic xmlns:xlink="http://www.w3.org/1999/xlink" xlink:href="zookeys-714-001-g001.jpg" position="float" orientation="portrait" xlink:type="simple" id="oo_166718.jpg"/></fig></tp:treatment-sec><ref-list><ref id="B4"><mixed-citation xmlns:xlink="http://www.w3.org/1999/xlink" xlink:type="simple">
          <person-group><name name-style="western"><surname>Xu</surname><given-names>X</given-names></name><name name-style="western"><surname>Liu</surname><given-names>FX</given-names></name><name name-style="western"><surname>Chen</surname><given-names>J</given-names></name><name name-style="western"><surname>Ono</surname><given-names>H</given-names></name><name name-style="western"><surname>Li</surname><given-names>D</given-names></name><name name-style="western"><surname>Kuntner</surname><given-names>M</given-names></name></person-group> (<year>2015b</year>) <article-title>A genus level taxonomic revision of primitively segmented spiders (<tp:taxon-name><tp:taxon-name-part taxon-name-part-type="suborder">Mesothelae</tp:taxon-name-part></tp:taxon-name>: <tp:taxon-name><tp:taxon-name-part taxon-name-part-type="family">Liphistiidae</tp:taxon-name-part></tp:taxon-name>).</article-title> <source>ZooKeys</source> <volume>488</volume>: <fpage>121</fpage>–<lpage>151</lpage>. <ext-link xlink:type="simple" ext-link-type="doi" xlink:href="10.3897/zookeys.488.8726">https://doi.org/10.3897/zookeys.488.8726</ext-link></mixed-citation></ref></ref-list></tp:taxon-treatment>
