# Supplementary material for: Four new species of the primitively segmented spider genus Qiongthela from Hainan island, China (Mesothelae, Liphistiidae)
Source: Zookeys. 2017 Nov 6;(714):1–11. doi: 10.3897/zookeys.714.19858 (PMC5740404; doi:10.3897/zookeys.714.19858)
Supplement: XML Treatment for Qiongthela bawang [file zookeys.714.19858-treatment2.xml]

<!DOCTYPE tp:taxon-treatment
  PUBLIC "-//TaxonX//DTD Taxonomic Treatment Publishing DTD v0 20100105//EN" "tax-treatment-NSO.dtd">
<tp:taxon-treatment xmlns:tp="http://www.plazi.org/taxpub"><tp:treatment-meta><kwd-group><label>Taxon classification</label><kwd><named-content xmlns:xlink="http://www.w3.org/1999/xlink" content-type="kingdom">Animalia</named-content></kwd><kwd><named-content xmlns:xlink="http://www.w3.org/1999/xlink" content-type="order">Araneae</named-content></kwd><kwd><named-content xmlns:xlink="http://www.w3.org/1999/xlink" content-type="family">Liphistiidae</named-content></kwd></kwd-group><mixed-citation publication-type="journal"><person-group><name><surname>Xu</surname><given-names>Xin</given-names></name><name><surname>Liu</surname><given-names>Fengxiang</given-names></name><name><surname>Kuntner</surname><given-names>Matjaž</given-names></name><name><surname>Li</surname><given-names>Daiqin</given-names></name></person-group><article-title>Four new species of the primitively segmented spider genus <italic><tp:taxon-name><tp:taxon-name-part taxon-name-part-type="genus" reg="Qiongthela">Qiongthela</tp:taxon-name-part></tp:taxon-name></italic> from Hainan island, China (<tp:taxon-name><tp:taxon-name-part taxon-name-part-type="suborder">Mesothelae</tp:taxon-name-part></tp:taxon-name>, <tp:taxon-name><tp:taxon-name-part taxon-name-part-type="family">Liphistiidae</tp:taxon-name-part></tp:taxon-name>)</article-title><source>Zookeys</source><day>6</day><month>11</month><year>2017</year><volume>2017</volume><issue>714</issue><fpage>1</fpage><lpage>11</lpage><pub-id pub-id-type="doi">10.3897/zookeys.714.19858</pub-id></mixed-citation></tp:treatment-meta><tp:nomenclature><tp:taxon-name>
            <tp:taxon-name-part taxon-name-part-type="genus" reg="Qiongthela">Qiongthela</tp:taxon-name-part>
            <tp:taxon-name-part taxon-name-part-type="species" reg="bawang">bawang</tp:taxon-name-part>
            <object-id xmlns:xlink="http://www.w3.org/1999/xlink" content-type="zoobank" xlink:type="simple">http://zoobank.org/154A4D7B-7EF4-411C-8AAD-EE1952264EB5</object-id>
          </tp:taxon-name><tp:taxon-status xmlns:xlink="http://www.w3.org/1999/xlink" xlink:type="simple">sp. n.</tp:taxon-status><xref ref-type="fig" rid="F1">Fig. 1</xref></tp:nomenclature><tp:treatment-sec sec-type="Holotype" id="SECID0EYFAE"><title>Holotype.</title><p>Female (XUX-2011-001), Bawangling, Changjiang County, Hainan Province, China, <named-content xmlns:xlink="http://www.w3.org/1999/xlink" content-type="dwc:verbatimCoordinates" xlink:type="simple"><named-content content-type="geo-json" specific-use="{&#34;type&#34;:&#34;Point&#34;,&#34;coordinates&#34;:[109.090000,19.040000]}" id="NCID0EBGAE" xlink:type="simple">19.04°N, 109.09°E</named-content></named-content>, 657 m, collected 19 June 2011 by D. Li, F. Liu, M. Kuntner and X. Xu, deposited at <abbrev xmlns:xlink="http://www.w3.org/1999/xlink" content-type="institution" xlink:title="Centre for Behavioural Ecology and Evolution" id="ABBRID0EGGAE" xlink:type="simple">CBEE</abbrev>, College of Life Sciences, Hubei University, Wuhan, China.</p></tp:treatment-sec><tp:treatment-sec sec-type="Paratypes" id="SECID0ELGAE"><title>Paratypes.</title><p>2 females and 2 juveniles (XUX-2012-(094-097)), Bawangling Nature Reserve, Bawangling, Changjiang County, Hainan Province, China, <named-content xmlns:xlink="http://www.w3.org/1999/xlink" content-type="dwc:verbatimCoordinates" xlink:type="simple"><named-content content-type="geo-json" specific-use="{&#34;type&#34;:&#34;Point&#34;,&#34;coordinates&#34;:[109.380000,19.240000]}" id="NCID0EUGAE" xlink:type="simple">19.24°N, 109.38°E</named-content></named-content>, 462 m, collected 19–20 July 2012 by D. Li, F. Liu and X. Xu; 1 female (XUX-2014-012) collected at the same locality, <named-content xmlns:xlink="http://www.w3.org/1999/xlink" content-type="dwc:verbatimCoordinates" xlink:type="simple"><named-content content-type="geo-json" specific-use="{&#34;type&#34;:&#34;Point&#34;,&#34;coordinates&#34;:[109.100000,19.030000]}" id="NCID0E3GAE" xlink:type="simple">19.03°N, 109.10°E</named-content></named-content>, 711 m, collected 23 March 2014 by F. Liu and C. Xu.</p></tp:treatment-sec><tp:treatment-sec sec-type="etymology" id="SECID0EBHAE"><title>Etymology.</title><p>The species epithet, a noun in apposition, refers to the type locality.</p></tp:treatment-sec><tp:treatment-sec sec-type="diagnosis" id="SECID0EGHAE"><title>Diagnosis.</title><p>Females of the new species differ from <italic><tp:taxon-name><tp:taxon-name-part taxon-name-part-type="genus" reg="Qiongthela">Q.</tp:taxon-name-part> <tp:taxon-name-part taxon-name-part-type="species" reg="jianfeng">jianfeng</tp:taxon-name-part></tp:taxon-name></italic> sp. n. by the two pairs of receptacular clusters along the anterior margin of bursa copulatrix, which are visible in both dorsal and ventral views (Fig. <xref ref-type="fig" rid="F1">1C-H</xref>). It can be distinguished from <italic><tp:taxon-name><tp:taxon-name-part taxon-name-part-type="genus" reg="Qiongthela">Q.</tp:taxon-name-part> <tp:taxon-name-part taxon-name-part-type="species" reg="baishensis">baishensis</tp:taxon-name-part></tp:taxon-name></italic> and <italic><tp:taxon-name><tp:taxon-name-part taxon-name-part-type="genus" reg="Qiongthela">Q.</tp:taxon-name-part> <tp:taxon-name-part taxon-name-part-type="species" reg="nui">nui</tp:taxon-name-part></tp:taxon-name></italic> by its receptacular clusters with similar size or the middle pair being slightly smaller than the lateral pair. It also differs from all other <italic><tp:taxon-name><tp:taxon-name-part taxon-name-part-type="genus" reg="Qiongthela">Qiongthela</tp:taxon-name-part></tp:taxon-name></italic> species in Hainan by its receptacular clusters, all of which have short genital stalks (Fig. <xref ref-type="fig" rid="F1">1C-H</xref>). The male is unknown. To facilitate future identification of the species, we provided the DNA barcode for the holotype (XUX-2011-001), which is available on GenBank (Genbank accession code <ext-link xmlns:xlink="http://www.w3.org/1999/xlink" ext-link-type="gen" xlink:href="KP229897" xlink:type="simple">KP229897</ext-link>).</p><fig id="F1" position="float" orientation="portrait"><label>Figure 1.</label><caption><p>Macrohabitat, general somatic morphology and genital anatomy of <italic><tp:taxon-name><tp:taxon-name-part taxon-name-part-type="genus" reg="Qiongthela">Qiongthela</tp:taxon-name-part> <tp:taxon-name-part taxon-name-part-type="species" reg="bawang">bawang</tp:taxon-name-part></tp:taxon-name></italic> sp. n. <bold>A</bold> Macrohabitat of <italic><tp:taxon-name><tp:taxon-name-part taxon-name-part-type="genus" reg="Qiongthela">Qiongthela</tp:taxon-name-part> <tp:taxon-name-part taxon-name-part-type="species" reg="bawang">bawang</tp:taxon-name-part></tp:taxon-name></italic> sp. n. at the type locality <bold>B</bold> Female (XUX-2012-097) <bold>C–E</bold> vulva dorsal view <bold>F–H</bold> vulva ventral view <bold>C, F</bold> (XUX-2014-012) <bold>D, G</bold> (XUX-2012-097) <bold>E, H</bold> (XUX-2011-001). Scale bars: 0.5 mm.</p></caption><graphic xmlns:xlink="http://www.w3.org/1999/xlink" xlink:href="zookeys-714-001-g001.jpg" position="float" orientation="portrait" xlink:type="simple" id="oo_166718.jpg"/></fig></tp:treatment-sec><tp:treatment-sec sec-type="description" id="SECID0ENKAE"><title>Description.</title><p>Female (Fig. <xref ref-type="fig" rid="F1">1B</xref>). Carapace dark brown; opisthosoma darker than carapace; sternum narrow; a few long pointed hairs running over ocular mound in a longitudinal row; chelicerae robust with promargin of cheliceral groove containing 9-10 denticles of variable size; legs with strong hairs and spines; opisthosoma with 12 tergites, close to each other, the fifth largest; seven spinnerets. Measurements: <abbrev xmlns:xlink="http://www.w3.org/1999/xlink" xlink:title="body length" id="ABBRID0EXKAE" xlink:type="simple">BL</abbrev> 15.75-30.35, <abbrev xmlns:xlink="http://www.w3.org/1999/xlink" xlink:title="carapace length" id="ABBRID0E2KAE" xlink:type="simple">CL</abbrev> 8.37-15.95, <abbrev xmlns:xlink="http://www.w3.org/1999/xlink" xlink:title="carapace width" id="ABBRID0E6KAE" xlink:type="simple">CW</abbrev> 7.88-12.50, <abbrev xmlns:xlink="http://www.w3.org/1999/xlink" xlink:title="opisthosoma length" id="ABBRID0EDLAE" xlink:type="simple">OL</abbrev> 7.42-16.50, <abbrev xmlns:xlink="http://www.w3.org/1999/xlink" xlink:title="opisthosoma width" id="ABBRID0EHLAE" xlink:type="simple">OW</abbrev> 5.75-15.50; <abbrev xmlns:xlink="http://www.w3.org/1999/xlink" xlink:title="anterior lateral eyes" id="ABBRID0ELLAE" xlink:type="simple">ALE</abbrev> &gt; <abbrev xmlns:xlink="http://www.w3.org/1999/xlink" xlink:title="posterior lateral eyes" id="ABBRID0EPLAE" xlink:type="simple">PLE</abbrev> &gt; <abbrev xmlns:xlink="http://www.w3.org/1999/xlink" xlink:title="posterior median eyes" id="ABBRID0ETLAE" xlink:type="simple">PME</abbrev> &gt; <abbrev xmlns:xlink="http://www.w3.org/1999/xlink" xlink:title="anterior median eyes" id="ABBRID0EXLAE" xlink:type="simple">AME</abbrev>; palp 24.10 (8.25 + 4.35 + 5.15 + 6.35), leg I 25.80 (8.45 + 4.75 + 5.05 + 5.00 + 2.55), leg II 24.70 (7.65 + 4.50 + 4.85 + 5.00 + 2.70), leg III 26.80 (7.85 + 4.80 + 4.70 + 6.10 + 3.35), leg IV 37.80 (11.00 + 5.85 + 6.95 + 9.45 + 4.55).</p><p>Female genitalia. Two pairs of receptacular clusters along the anterior margin of bursa copulatrix, similar size or the middle pair slightly smaller, with short genital stalks (Fig. <xref ref-type="fig" rid="F1">1C–D</xref>)</p></tp:treatment-sec><tp:treatment-sec sec-type="distribution" id="SECID0EBMAE"><title>Distribution.</title><p>Hainan (Bawangling), China</p></tp:treatment-sec></tp:taxon-treatment>
