# Supplementary material for: Four new species of the primitively segmented spider genus Qiongthela from Hainan island, China (Mesothelae, Liphistiidae)
Source: Zookeys. 2017 Nov 6;(714):1–11. doi: 10.3897/zookeys.714.19858 (PMC5740404; doi:10.3897/zookeys.714.19858)
Supplement: XML Treatment for Qiongthela jianfeng [file zookeys.714.19858-treatment3.xml]

<!DOCTYPE tp:taxon-treatment
  PUBLIC "-//TaxonX//DTD Taxonomic Treatment Publishing DTD v0 20100105//EN" "tax-treatment-NSO.dtd">
<tp:taxon-treatment xmlns:tp="http://www.plazi.org/taxpub"><tp:treatment-meta><kwd-group><label>Taxon classification</label><kwd><named-content xmlns:xlink="http://www.w3.org/1999/xlink" content-type="kingdom">Animalia</named-content></kwd><kwd><named-content xmlns:xlink="http://www.w3.org/1999/xlink" content-type="order">Araneae</named-content></kwd><kwd><named-content xmlns:xlink="http://www.w3.org/1999/xlink" content-type="family">Liphistiidae</named-content></kwd></kwd-group><mixed-citation publication-type="journal"><person-group><name><surname>Xu</surname><given-names>Xin</given-names></name><name><surname>Liu</surname><given-names>Fengxiang</given-names></name><name><surname>Kuntner</surname><given-names>Matjaž</given-names></name><name><surname>Li</surname><given-names>Daiqin</given-names></name></person-group><article-title>Four new species of the primitively segmented spider genus <italic><tp:taxon-name><tp:taxon-name-part taxon-name-part-type="genus" reg="Qiongthela">Qiongthela</tp:taxon-name-part></tp:taxon-name></italic> from Hainan island, China (<tp:taxon-name><tp:taxon-name-part taxon-name-part-type="suborder">Mesothelae</tp:taxon-name-part></tp:taxon-name>, <tp:taxon-name><tp:taxon-name-part taxon-name-part-type="family">Liphistiidae</tp:taxon-name-part></tp:taxon-name>)</article-title><source>Zookeys</source><day>6</day><month>11</month><year>2017</year><volume>2017</volume><issue>714</issue><fpage>1</fpage><lpage>11</lpage><pub-id pub-id-type="doi">10.3897/zookeys.714.19858</pub-id></mixed-citation></tp:treatment-meta><tp:nomenclature><tp:taxon-name>
            <tp:taxon-name-part taxon-name-part-type="genus" reg="Qiongthela">Qiongthela</tp:taxon-name-part>
            <tp:taxon-name-part taxon-name-part-type="species" reg="jianfeng">jianfeng</tp:taxon-name-part>
            <object-id xmlns:xlink="http://www.w3.org/1999/xlink" content-type="zoobank" xlink:type="simple">http://zoobank.org/91D190C7-2C68-4C7A-B957-D6E89E68AF4E</object-id>
          </tp:taxon-name><tp:taxon-status xmlns:xlink="http://www.w3.org/1999/xlink" xlink:type="simple">sp. n.</tp:taxon-status><xref ref-type="fig" rid="F2">Fig. 2</xref><!--PageBreak--></tp:nomenclature><tp:treatment-sec sec-type="Holotype" id="SECID0ETNAE"><title>Holotype.</title><p>Male (XUX-2014-005), Jianfeng National Forest Park, Jianfeng Town, Ledong County, Hainan Province, China; <named-content xmlns:xlink="http://www.w3.org/1999/xlink" content-type="dwc:verbatimCoordinates" xlink:type="simple"><named-content content-type="geo-json" specific-use="{&#34;type&#34;:&#34;Point&#34;,&#34;coordinates&#34;:[108.840000,18.700000]}" id="NCID0E3NAE" xlink:type="simple">18.70°N, 108.84°E</named-content></named-content>, 508 m, collected 20 March 2014 by F. Liu and C. Xu, deposited at <abbrev xmlns:xlink="http://www.w3.org/1999/xlink" content-type="institution" xlink:title="Centre for Behavioural Ecology and Evolution" id="ABBRID0EBOAE" xlink:type="simple">CBEE</abbrev>, College of Life Sciences, Hubei University, Wuhan, China.</p></tp:treatment-sec><tp:treatment-sec sec-type="Paratypes" id="SECID0EGOAE"><title>Paratypes.</title><p>One female (XUX-2014-002) and one male (XUX-2014-004, matured 2 August 2014 at <abbrev xmlns:xlink="http://www.w3.org/1999/xlink" content-type="institution" xlink:title="Centre for Behavioural Ecology and Evolution" id="ABBRID0EMOAE" xlink:type="simple">CBEE</abbrev>, College of Life Sciences, Hubei University) collected at the same locality, 20 March 2014, by F. Liu and C. Xu; 1 male (XUX-2012-107) collected at the same locality, <named-content xmlns:xlink="http://www.w3.org/1999/xlink" content-type="dwc:verbatimCoordinates" xlink:type="simple"><named-content content-type="geo-json" specific-use="{&#34;type&#34;:&#34;Point&#34;,&#34;coordinates&#34;:[108.840000,18.700000]}" id="NCID0EUOAE" xlink:type="simple">18.70°N, 108.84°E</named-content></named-content>, 500 m, collected 22 July 2012 by D. Li, F. Liu and X. Xu; 1 female (XUX-2012-098) and 1 male (XUX-2012-100, matured 10 October 2012 at <abbrev xmlns:xlink="http://www.w3.org/1999/xlink" content-type="institution" xlink:title="Centre for Behavioural Ecology and Evolution" id="ABBRID0EZOAE" xlink:type="simple">CBEE</abbrev>, College of Life Sciences, Hubei University) collected at the Forest Research Station, Jianfeng Town, Ledong County, Hainan Province, China, <named-content xmlns:xlink="http://www.w3.org/1999/xlink" content-type="dwc:verbatimCoordinates" xlink:type="simple"><named-content content-type="geo-json" specific-use="{&#34;type&#34;:&#34;Point&#34;,&#34;coordinates&#34;:[108.780000,18.700000]}" id="NCID0EBPAE" xlink:type="simple">18.70°N, 108.78°E</named-content></named-content>, 145 m, collected 21 July 2012 by D. Li, F. Liu and X. Xu; 1 female (XUX-2014-008) collected at the same locality, collected 21 March 2014 by F. Liu and C. Xu.</p></tp:treatment-sec><tp:treatment-sec sec-type="etymology" id="SECID0EGPAE"><title>Etymology.</title><p>The species epithet, a noun in apposition, refers to the type locality.</p></tp:treatment-sec><tp:treatment-sec sec-type="diagnosis" id="SECID0ELPAE"><title>Diagnosis.</title><p>Males of the new species differ from all other <italic><tp:taxon-name><tp:taxon-name-part taxon-name-part-type="genus" reg="Qiongthela">Qiongthela</tp:taxon-name-part></tp:taxon-name></italic> species by the semioval apophysis at the basal conductor (Fig. <xref ref-type="fig" rid="F2">2N, O</xref>), from <italic><tp:taxon-name><tp:taxon-name-part taxon-name-part-type="genus" reg="Qiongthela">Q.</tp:taxon-name-part> <tp:taxon-name-part taxon-name-part-type="species" reg="wuzhi">wuzhi</tp:taxon-name-part></tp:taxon-name></italic> sp. n. by a similar rectangular, rather than the basal angle between the two apophyses of tegulum more than 90° (Fig. <xref ref-type="fig" rid="F2">2L</xref>), by the distal part of contrategulum with two edges, the inner one being dentate and the outer one being sharp (Fig. <xref ref-type="fig" rid="F2">2L, M</xref>), and by the distal edge of embolus slightly curved (Fig. <xref ref-type="fig" rid="F2">2M</xref>). Females of the new species differ from all other <italic><tp:taxon-name><tp:taxon-name-part taxon-name-part-type="genus" reg="Qiongthela">Qiongthela</tp:taxon-name-part></tp:taxon-name></italic> species by the receptaculuar clusters located slightly on the dorsal wall of the bursa copulatrix, especially the lateral pair being indistinct from the dorsal view (Fig. <xref ref-type="fig" rid="F2">2D-I</xref>). The DNA barcode of the paratype (XUX-2012-107) is available on GenBank (Genbank accession code <ext-link xmlns:xlink="http://www.w3.org/1999/xlink" ext-link-type="gen" xlink:href="KP229838" xlink:type="simple">KP229838</ext-link>) for future identification. The DNA barcodes of the holotype (XUX-2014-005) and paratype (XUX-2012-107) are identical (the K2P distance between the two sequences is zero).</p><fig id="F2" position="float" orientation="portrait"><label>Figure 2.</label><caption><p>Macrohabitat, general somatic morphology and genital anatomy of <italic><tp:taxon-name><tp:taxon-name-part taxon-name-part-type="genus" reg="Qiongthela">Qiongthela</tp:taxon-name-part> <tp:taxon-name-part taxon-name-part-type="species" reg="jianfeng">jianfeng</tp:taxon-name-part></tp:taxon-name></italic> sp. n. <bold>A</bold> Macrohabitat of <italic><tp:taxon-name><tp:taxon-name-part taxon-name-part-type="genus" reg="Qiongthela">Qiongthela</tp:taxon-name-part> <tp:taxon-name-part taxon-name-part-type="species" reg="jianfeng">jianfeng</tp:taxon-name-part></tp:taxon-name></italic> sp. n. at the Forest Research Station <bold>B</bold> Female (XUX-2012-098) <bold>C</bold> male (XUX-2012-107) <bold>D–F</bold> vulva dorsal view <bold>G–I</bold> vulva ventral view <bold>J</bold> palp ventral view <bold>K</bold> palp retrolateral view <bold>L–O</bold> palp distal view <bold>D, G</bold> (XUX-2014-009) <bold>E, H</bold> (XUX-2014-002) <bold>F, I</bold> (XUX-2012-098) <bold>J–K</bold> (XUX-2014-004) <bold>L–O</bold> (XUX-2014-005). Scale bars: 0.5 mm.</p></caption><graphic xmlns:xlink="http://www.w3.org/1999/xlink" xlink:href="zookeys-714-001-g002.jpg" position="float" orientation="portrait" xlink:type="simple" id="oo_166719.jpg"/></fig></tp:treatment-sec><tp:treatment-sec sec-type="description" id="SECID0E2SAE"><title>Description.</title><p>Male (Fig. <xref ref-type="fig" rid="F2">2C</xref>). Carapace dark; opisthosoma darker than carapace; sternum narrow; a few long pointed hairs running over ocular mound in a longitudinal row; chelicerae robust with promargin of cheliceral groove containing nine denticles of variable size; legs with strong hairs and spines; opisthosoma with 12 tergites, close <!--PageBreak-->to each other, the fifth largest; seven spinnerets. Measurements: <abbrev xmlns:xlink="http://www.w3.org/1999/xlink" xlink:title="body length" id="ABBRID0EHTAE" xlink:type="simple">BL</abbrev> 17.91-22.00, <abbrev xmlns:xlink="http://www.w3.org/1999/xlink" xlink:title="carapace length" id="ABBRID0ELTAE" xlink:type="simple">CL</abbrev> 7.35-12.2,0 <abbrev xmlns:xlink="http://www.w3.org/1999/xlink" xlink:title="carapace width" id="ABBRID0EPTAE" xlink:type="simple">CW</abbrev> 7.18-11.00, <abbrev xmlns:xlink="http://www.w3.org/1999/xlink" xlink:title="opisthosoma length" id="ABBRID0ETTAE" xlink:type="simple">OL</abbrev> 10.35-10.00, <abbrev xmlns:xlink="http://www.w3.org/1999/xlink" xlink:title="opisthosoma width" id="ABBRID0EXTAE" xlink:type="simple">OW</abbrev> 9.07-7.70; <abbrev xmlns:xlink="http://www.w3.org/1999/xlink" xlink:title="anterior lateral eyes" id="ABBRID0E2TAE" xlink:type="simple">ALE</abbrev> &gt; <abbrev xmlns:xlink="http://www.w3.org/1999/xlink" xlink:title="posterior lateral eyes" id="ABBRID0E6TAE" xlink:type="simple">PLE</abbrev> &gt; <abbrev xmlns:xlink="http://www.w3.org/1999/xlink" xlink:title="posterior median eyes" id="ABBRID0EDUAE" xlink:type="simple">PME</abbrev> &gt; <abbrev xmlns:xlink="http://www.w3.org/1999/xlink" xlink:title="anterior median eyes" id="ABBRID0EHUAE" xlink:type="simple">AME</abbrev>; leg I 37.00 (10.40 + 4.90 + 8.10 + 9.60 + 4.00), leg II 36.95 (10.20 + 4.75 + <!--PageBreak-->7.50 + 10.30 + 4.20), leg III 36.90 (9.70 + 4.80 + 6.80 + 11.00 + 4.60), leg IV 46.80 (12.20 + 5.30 + 9.40 + 14.20 + 5.70).</p><p>Palp. The bulb of four specimens of the new species all relatively distorted. Prolateral side of paracymbium unpigmented and unsclerotised, many setae situated at the tip of paracymbium (Fig. <xref ref-type="fig" rid="F2">2J, K</xref>). Contrategulum with a proximally irregular dentate edge and two distal edges, the inner one dentate (Fig. <xref ref-type="fig" rid="F2">2L, M</xref>), the outer one sharp (Fig. <xref ref-type="fig" rid="F2">2L, M</xref>). Tegulum with a long, pointed, distally directed marginal apophysis with a smooth edge, a proximally directed terminal apophysis narrowing to a slightly bent apex, and the dorsal side of terimal apophysis with dentate edge (Fig. <xref ref-type="fig" rid="F2">2L, M</xref>). Conductor situated ventro-proximal part of embolus, fused with embolus at the basal portion, distal free, narrowing to a slightly hooked apex (Fig. <xref ref-type="fig" rid="F2">2M–O</xref>). Embolus largely sclerotised, with a wide, flat opening, curved distal edge (Fig. <xref ref-type="fig" rid="F2">2M</xref>).</p><p>Female (Fig. <xref ref-type="fig" rid="F2">2B</xref>). Colouration of carapace and opisthosoma similar to or lighter than male according to the age of specimens; chelicerae robust with promargin of cheliceral groove with 9-10 strong denticles of variable size; legs furnished with strong hairs and spines; opisthosoma with 12 tergites, similar to male; seven spinnerets. Measurements: <abbrev xmlns:xlink="http://www.w3.org/1999/xlink" xlink:title="body length" id="ABBRID0ENVAE" xlink:type="simple">BL</abbrev> 14.75-20.00, <abbrev xmlns:xlink="http://www.w3.org/1999/xlink" xlink:title="carapace length" id="ABBRID0ERVAE" xlink:type="simple">CL</abbrev> 7.25-11.56, <abbrev xmlns:xlink="http://www.w3.org/1999/xlink" xlink:title="carapace width" id="ABBRID0EVVAE" xlink:type="simple">CW</abbrev> 6.20-10.04, <abbrev xmlns:xlink="http://www.w3.org/1999/xlink" xlink:title="opisthosoma length" id="ABBRID0EZVAE" xlink:type="simple">OL</abbrev> 7.30-12.00, <abbrev xmlns:xlink="http://www.w3.org/1999/xlink" xlink:title="opisthosoma width" id="ABBRID0E4VAE" xlink:type="simple">OW</abbrev> 5.60-9.50; <abbrev xmlns:xlink="http://www.w3.org/1999/xlink" xlink:title="anterior lateral eyes" id="ABBRID0EBWAE" xlink:type="simple">ALE</abbrev> &gt; <abbrev xmlns:xlink="http://www.w3.org/1999/xlink" xlink:title="posterior lateral eyes" id="ABBRID0EFWAE" xlink:type="simple">PLE</abbrev> &gt; <abbrev xmlns:xlink="http://www.w3.org/1999/xlink" xlink:title="posterior median eyes" id="ABBRID0EJWAE" xlink:type="simple">PME</abbrev> &gt; <abbrev xmlns:xlink="http://www.w3.org/1999/xlink" xlink:title="anterior median eyes" id="ABBRID0ENWAE" xlink:type="simple">AME</abbrev>; palp 12.96 (4.55 + 2.25 + 2.80 + 3.36), leg I 15.47 (4.96 + 2.65 + 2.91 + 3.25 + 1.70), leg II 14.40 (4.55 + 2.30 + 2.65 + 3.25 + 1.65), leg III 15.50 (4.35 + 2.75 + 2.60 + 3.75 + 2.05), leg IV 22.51 (6.36 + 3.20 + 3.95 + 6.15 + 2.85).</p><p>Female genitalia. Two pairs of receptacular clusters located slightly on the dorsal wall of the bursa copulatrix, especial the lateral pair indistinct in dorsal view, each receptacular cluster similar size, with or without a genital stalk (Fig. <xref ref-type="fig" rid="F2">2D-I</xref>).</p></tp:treatment-sec><tp:treatment-sec sec-type="distribution" id="SECID0EXWAE"><title>Distribution.</title><p>Hainan (Jianfeng), China</p></tp:treatment-sec></tp:taxon-treatment>
