# Supplementary material for: Four new species of the primitively segmented spider genus Qiongthela from Hainan island, China (Mesothelae, Liphistiidae)
Source: Zookeys. 2017 Nov 6;(714):1–11. doi: 10.3897/zookeys.714.19858 (PMC5740404; doi:10.3897/zookeys.714.19858)
Supplement: XML Treatment for Qiongthela yini [file zookeys.714.19858-treatment4.xml]

<!DOCTYPE tp:taxon-treatment
  PUBLIC "-//TaxonX//DTD Taxonomic Treatment Publishing DTD v0 20100105//EN" "tax-treatment-NSO.dtd">
<tp:taxon-treatment xmlns:tp="http://www.plazi.org/taxpub"><tp:treatment-meta><kwd-group><label>Taxon classification</label><kwd><named-content xmlns:xlink="http://www.w3.org/1999/xlink" content-type="kingdom">Animalia</named-content></kwd><kwd><named-content xmlns:xlink="http://www.w3.org/1999/xlink" content-type="order">Araneae</named-content></kwd><kwd><named-content xmlns:xlink="http://www.w3.org/1999/xlink" content-type="family">Liphistiidae</named-content></kwd></kwd-group><mixed-citation publication-type="journal"><person-group><name><surname>Xu</surname><given-names>Xin</given-names></name><name><surname>Liu</surname><given-names>Fengxiang</given-names></name><name><surname>Kuntner</surname><given-names>Matjaž</given-names></name><name><surname>Li</surname><given-names>Daiqin</given-names></name></person-group><article-title>Four new species of the primitively segmented spider genus <italic><tp:taxon-name><tp:taxon-name-part taxon-name-part-type="genus" reg="Qiongthela">Qiongthela</tp:taxon-name-part></tp:taxon-name></italic> from Hainan island, China (<tp:taxon-name><tp:taxon-name-part taxon-name-part-type="suborder">Mesothelae</tp:taxon-name-part></tp:taxon-name>, <tp:taxon-name><tp:taxon-name-part taxon-name-part-type="family">Liphistiidae</tp:taxon-name-part></tp:taxon-name>)</article-title><source>Zookeys</source><day>6</day><month>11</month><year>2017</year><volume>2017</volume><issue>714</issue><fpage>1</fpage><lpage>11</lpage><pub-id pub-id-type="doi">10.3897/zookeys.714.19858</pub-id></mixed-citation></tp:treatment-meta><tp:nomenclature><tp:taxon-name>
            <tp:taxon-name-part taxon-name-part-type="genus" reg="Qiongthela">Qiongthela</tp:taxon-name-part>
            <tp:taxon-name-part taxon-name-part-type="species" reg="yini">yini</tp:taxon-name-part>
            <object-id xmlns:xlink="http://www.w3.org/1999/xlink" content-type="zoobank" xlink:type="simple">http://zoobank.org/DD0398BF-75CE-4ED2-9B8A-38615935DD78</object-id>
          </tp:taxon-name><tp:taxon-status xmlns:xlink="http://www.w3.org/1999/xlink" xlink:type="simple">sp. n.</tp:taxon-status><xref ref-type="fig" rid="F3">Fig. 3</xref></tp:nomenclature><tp:treatment-sec sec-type="Holotype" id="SECID0EIYAE"><title>Holotype.</title><p>Female (XUX-2012-106, matured 18 July 2013 at <abbrev xmlns:xlink="http://www.w3.org/1999/xlink" content-type="institution" xlink:title="Centre for Behavioural Ecology and Evolution" id="ABBRID0EOYAE" xlink:type="simple">CBEE</abbrev>, College of Life Sciences, Hubei University), Jianfengling National Forest Park, Jianfeng Town, Ledong County, Hainan Province, China, <named-content xmlns:xlink="http://www.w3.org/1999/xlink" content-type="dwc:verbatimCoordinates" xlink:type="simple"><named-content content-type="geo-json" specific-use="{&#34;type&#34;:&#34;Point&#34;,&#34;coordinates&#34;:[108.860000,18.700000]}" id="NCID0EWYAE" xlink:type="simple">18.70°N, 108.86°E</named-content></named-content>, 764 m, collected 22 July 2012 by D. Li, F. Liu and X. Xu, deposited at <abbrev xmlns:xlink="http://www.w3.org/1999/xlink" content-type="institution" xlink:title="Centre for Behavioural Ecology and Evolution" id="ABBRID0E2YAE" xlink:type="simple">CBEE</abbrev>, College of Life Sciences, Hubei University, Wuhan, China.</p></tp:treatment-sec><tp:treatment-sec sec-type="etymology" id="SECID0EAZAE"><title>Etymology.</title><p>The specific epithet honors the arachnologist Changmin Yin, a pioneering liphistiid specialist in China.</p></tp:treatment-sec><tp:treatment-sec sec-type="diagnosis" id="SECID0EFZAE"><title>Diagnosis.</title><p>The female of the new species differs from the other <italic><tp:taxon-name><tp:taxon-name-part taxon-name-part-type="genus" reg="Qiongthela">Qiongthela</tp:taxon-name-part></tp:taxon-name></italic> species by the receptacular clusters with less granula, the middle pair larger than the lateral pair, the middle pair along the anterior margin of bursa copulatrix, and the lateral pair located on the dorsal wall of the bursa copulatrix (Fig. <xref ref-type="fig" rid="F3">3B-C</xref>). The male is unknown. The DNA barcode of the holotype (XUX-2012-106) is available on GenBank (Genbank accession code <ext-link xmlns:xlink="http://www.w3.org/1999/xlink" ext-link-type="gen" xlink:href="KP229895" xlink:type="simple">KP229895</ext-link>) for facilitating future identification of the species.</p><fig id="F3" position="float" orientation="portrait"><label>Figure 3.</label><caption><p>General somatic morphology and genital anatomy of <italic><tp:taxon-name><tp:taxon-name-part taxon-name-part-type="genus" reg="Qiongthela">Qiongthela</tp:taxon-name-part> <tp:taxon-name-part taxon-name-part-type="species" reg="yini">yini</tp:taxon-name-part></tp:taxon-name></italic> sp. n. <bold>B</bold> Female (XUX-2012-106) <bold>B</bold> vulva dorsal view <bold>C</bold> vulva ventral view. Scale bars: 0.5 mm.</p></caption><graphic xmlns:xlink="http://www.w3.org/1999/xlink" xlink:href="zookeys-714-001-g003.jpg" position="float" orientation="portrait" xlink:type="simple" id="oo_166720.jpg"/></fig></tp:treatment-sec><tp:treatment-sec sec-type="description" id="SECID0EU1AE"><title>Description.</title><p>Female (Fig. <xref ref-type="fig" rid="F3">3A</xref>). Carapace reddish brown in alcohol; opisthosoma light brown; sternum narrow, much longer than wide; a few long pointed hairs running over ocular mound in a longitudinal row; chelicerae robust with promargin of cheliceral groove with ten strong denticles of variable size; legs furnished with strong hairs and spines; opisthosoma with 12 tergites, separated from each other, the first 2-7 larger than others and the fifth largest; seven spinnerets. Measurements: <abbrev xmlns:xlink="http://www.w3.org/1999/xlink" xlink:title="body length" id="ABBRID0E51AE" xlink:type="simple">BL</abbrev> 20.50, <abbrev xmlns:xlink="http://www.w3.org/1999/xlink" xlink:title="carapace length" id="ABBRID0EC2AE" xlink:type="simple">CL</abbrev> 8.00, <abbrev xmlns:xlink="http://www.w3.org/1999/xlink" xlink:title="carapace width" id="ABBRID0EG2AE" xlink:type="simple">CW</abbrev> 7.21, <abbrev xmlns:xlink="http://www.w3.org/1999/xlink" xlink:title="opisthosoma length" id="ABBRID0EK2AE" xlink:type="simple">OL</abbrev> 12.40, <abbrev xmlns:xlink="http://www.w3.org/1999/xlink" xlink:title="opisthosoma width" id="ABBRID0EO2AE" xlink:type="simple">OW</abbrev> 10.00; <abbrev xmlns:xlink="http://www.w3.org/1999/xlink" xlink:title="anterior lateral eyes" id="ABBRID0ES2AE" xlink:type="simple">ALE</abbrev> &gt; <abbrev xmlns:xlink="http://www.w3.org/1999/xlink" xlink:title="posterior lateral eyes" id="ABBRID0EW2AE" xlink:type="simple">PLE</abbrev> &gt; <abbrev xmlns:xlink="http://www.w3.org/1999/xlink" xlink:title="posterior median eyes" id="ABBRID0E12AE" xlink:type="simple">PME</abbrev> &gt; <abbrev xmlns:xlink="http://www.w3.org/1999/xlink" xlink:title="anterior median eyes" id="ABBRID0E52AE" xlink:type="simple">AME</abbrev>; palp 13.54 (4.70 + 2.43 + 2.80 + 3.61), leg I 15.90 (5.10 + 2.80 + 3.11 + 3.20 + 1.69), leg II 15.35 (4.70 + 2.80 + 2.79 + 3.41 + 1.65), leg III 13.85 (4.35 + 2.10 + 2.60 + 3.00 + 1.80), leg IV 23.71 (7.00 + 3.35 + 4.18 + 6.30 + 2.88).</p><p>Female genitalia. The middle receptacular clusters along the anterior margin of bursa copulatrix, the lateral pair located on the dorsal wall of the bursa copulatrix, the middle pair larger than the lateral pair, and the middle pair with short genital stalks (Fig. <xref ref-type="fig" rid="F3">3B</xref>).</p></tp:treatment-sec><tp:treatment-sec sec-type="distribution" id="SECID0EI3AE"><title>Distribution.</title><p>Hainan (Jianfeng), China.</p></tp:treatment-sec><tp:treatment-sec sec-type="remarks" id="SECID0EN3AE"><title>Remarks.</title><p>This new species was found at the Jianfengling National Forest Park as some specimens of <italic><tp:taxon-name><tp:taxon-name-part taxon-name-part-type="genus" reg="Qiongthela">Q.</tp:taxon-name-part> <tp:taxon-name-part taxon-name-part-type="species" reg="jianfeng">jianfeng</tp:taxon-name-part></tp:taxon-name></italic> sp. n., but at a higher altitude compared with the latter.</p></tp:treatment-sec></tp:taxon-treatment>
