# Supplementary material for: Four new species of the primitively segmented spider genus Qiongthela from Hainan island, China (Mesothelae, Liphistiidae)
Source: Zookeys. 2017 Nov 6;(714):1–11. doi: 10.3897/zookeys.714.19858 (PMC5740404; doi:10.3897/zookeys.714.19858)
Supplement: XML Treatment for Qiongthela wuzhi [file zookeys.714.19858-treatment5.xml]

<!DOCTYPE tp:taxon-treatment
  PUBLIC "-//TaxonX//DTD Taxonomic Treatment Publishing DTD v0 20100105//EN" "tax-treatment-NSO.dtd">
<tp:taxon-treatment xmlns:tp="http://www.plazi.org/taxpub"><tp:treatment-meta><kwd-group><label>Taxon classification</label><kwd><named-content xmlns:xlink="http://www.w3.org/1999/xlink" content-type="kingdom">Animalia</named-content></kwd><kwd><named-content xmlns:xlink="http://www.w3.org/1999/xlink" content-type="order">Araneae</named-content></kwd><kwd><named-content xmlns:xlink="http://www.w3.org/1999/xlink" content-type="family">Liphistiidae</named-content></kwd></kwd-group><mixed-citation publication-type="journal"><person-group><name><surname>Xu</surname><given-names>Xin</given-names></name><name><surname>Liu</surname><given-names>Fengxiang</given-names></name><name><surname>Kuntner</surname><given-names>Matjaž</given-names></name><name><surname>Li</surname><given-names>Daiqin</given-names></name></person-group><article-title>Four new species of the primitively segmented spider genus <italic><tp:taxon-name><tp:taxon-name-part taxon-name-part-type="genus" reg="Qiongthela">Qiongthela</tp:taxon-name-part></tp:taxon-name></italic> from Hainan island, China (<tp:taxon-name><tp:taxon-name-part taxon-name-part-type="suborder">Mesothelae</tp:taxon-name-part></tp:taxon-name>, <tp:taxon-name><tp:taxon-name-part taxon-name-part-type="family">Liphistiidae</tp:taxon-name-part></tp:taxon-name>)</article-title><source>Zookeys</source><day>6</day><month>11</month><year>2017</year><volume>2017</volume><issue>714</issue><fpage>1</fpage><lpage>11</lpage><pub-id pub-id-type="doi">10.3897/zookeys.714.19858</pub-id></mixed-citation></tp:treatment-meta><tp:nomenclature><tp:taxon-name>
            <tp:taxon-name-part taxon-name-part-type="genus" reg="Qiongthela">Qiongthela</tp:taxon-name-part>
            <tp:taxon-name-part taxon-name-part-type="species" reg="wuzhi">wuzhi</tp:taxon-name-part>
            <object-id xmlns:xlink="http://www.w3.org/1999/xlink" content-type="zoobank" xlink:type="simple">http://zoobank.org/19D93B63-0BD5-446F-8E4C-E2058521B02A</object-id>
          </tp:taxon-name><tp:taxon-status xmlns:xlink="http://www.w3.org/1999/xlink" xlink:type="simple">sp. n.</tp:taxon-status><xref ref-type="fig" rid="F4">Fig. 4</xref><!--PageBreak--></tp:nomenclature><tp:treatment-sec sec-type="Holotype" id="SECID0EL5AE"><title>Holotype.</title><p>Male (XUX-2012-109, matured 4 October 2012 at <abbrev xmlns:xlink="http://www.w3.org/1999/xlink" content-type="institution" xlink:title="Centre for Behavioural Ecology and Evolution" id="ABBRID0ER5AE" xlink:type="simple">CBEE</abbrev>, College of Life Sciences, Hubei University), Yongxun Village, Shuiman Town, Wuzhishan City, Hainan Province, China, <named-content xmlns:xlink="http://www.w3.org/1999/xlink" content-type="dwc:verbatimCoordinates" xlink:type="simple"><named-content content-type="geo-json" specific-use="{&#34;type&#34;:&#34;Point&#34;,&#34;coordinates&#34;:[109.630000,18.900000]}" id="NCID0EZ5AE" xlink:type="simple">18.90°N, 109.63°E</named-content></named-content>, 551 m, collected 25 July 2012 by D. Li, F. Liu and X. Xu, deposited at <abbrev xmlns:xlink="http://www.w3.org/1999/xlink" content-type="institution" xlink:title="Centre for Behavioural Ecology and Evolution" id="ABBRID0E55AE" xlink:type="simple">CBEE</abbrev>, College of Life Sciences, Hubei University, Wuhan, China.</p></tp:treatment-sec><tp:treatment-sec sec-type="Paratypes" id="SECID0ED6AE"><title>Paratypes.</title><p>One female (XUX-2012-108) collected at the same locality, collected 25 July 2012 by D. Li, F. Liu and X. Xu.</p><!--PageBreak--></tp:treatment-sec><tp:treatment-sec sec-type="etymology" id="SECID0EJ6AE"><title>Etymology.</title><p>The species epithet, a noun in apposition, refers to the type locality.</p></tp:treatment-sec><tp:treatment-sec sec-type="diagnosis" id="SECID0EO6AE"><title>Diagnosis.</title><p>Male of this new species differs from <italic><tp:taxon-name><tp:taxon-name-part taxon-name-part-type="genus" reg="Qiongthela">Q.</tp:taxon-name-part> <tp:taxon-name-part taxon-name-part-type="species" reg="jianfeng">jianfeng</tp:taxon-name-part></tp:taxon-name></italic> sp. n. by the contrategulum with three distal edges (Fig. <xref ref-type="fig" rid="F4">4H, J</xref>), the basal angle between the two apophyses of tegulum more than 90° (Fig. <xref ref-type="fig" rid="F4">4I</xref>), and the smooth distal margin of embolus (Fig. <xref ref-type="fig" rid="F4">4I</xref>). <!--PageBreak-->It differs from <italic><tp:taxon-name><tp:taxon-name-part taxon-name-part-type="genus" reg="Qiongthela">Q.</tp:taxon-name-part> <tp:taxon-name-part taxon-name-part-type="species" reg="baishensis">baishensis</tp:taxon-name-part></tp:taxon-name></italic>, <italic>Q. australi,s</italic> and <italic><tp:taxon-name><tp:taxon-name-part taxon-name-part-type="genus" reg="Qiongthela">Q.</tp:taxon-name-part> <tp:taxon-name-part taxon-name-part-type="species" reg="nui">nui</tp:taxon-name-part></tp:taxon-name></italic> by three distal margins of contrategulum (Fig. <xref ref-type="fig" rid="F4">4H, J</xref>). Females of this new species can be distinguished from the other species of <italic><tp:taxon-name><tp:taxon-name-part taxon-name-part-type="genus" reg="Qiongthela">Qiongthela</tp:taxon-name-part></tp:taxon-name></italic> by the receptacular clusters with very short genital stalks, and from <italic><tp:taxon-name><tp:taxon-name-part taxon-name-part-type="genus" reg="Qiongthela">Q.</tp:taxon-name-part> <tp:taxon-name-part taxon-name-part-type="species" reg="bawang">bawang</tp:taxon-name-part></tp:taxon-name></italic> sp. n. by the irregular shapes of receptacular clusters (Fig. <xref ref-type="fig" rid="F4">4D, E</xref>). The DNA barcode of the paratype (XUX-2012-108) is available on GenBank (Genbank accession code <ext-link xmlns:xlink="http://www.w3.org/1999/xlink" ext-link-type="gen" xlink:href="KP229812" xlink:type="simple">KP229812</ext-link>) for future identification. The DNA barcodes of the holotype (XUX-2012-109) and paratype (XUX-2012-108) are identical (the K2P distance between the two sequences is zero).</p><fig id="F4" position="float" orientation="portrait"><label>Figure 4.</label><caption><p>Macrohabitat, general somatic morphology and genital anatomy of <italic><tp:taxon-name><tp:taxon-name-part taxon-name-part-type="genus" reg="Qiongthela">Qiongthela</tp:taxon-name-part> <tp:taxon-name-part taxon-name-part-type="species" reg="wuzhi">wuzhi</tp:taxon-name-part></tp:taxon-name></italic> sp. n. <bold>A</bold> Macrohabitat of <italic><tp:taxon-name><tp:taxon-name-part taxon-name-part-type="genus" reg="Qiongthela">Qiongthela</tp:taxon-name-part> <tp:taxon-name-part taxon-name-part-type="species" reg="wuzhi">wuzhi</tp:taxon-name-part></tp:taxon-name></italic> sp. n. at the type locality <bold>B</bold> female (XUX-2012-108) <bold>C</bold> male (XUX-2012-109) <bold>D</bold> vulva dorsal view <bold>E</bold> vulva ventral view <bold>F</bold> palp prolateral view <bold>G</bold> palp retrolateral view <bold>H–J</bold> palp distal view. Scale bars: 0.5 mm.</p></caption><graphic xmlns:xlink="http://www.w3.org/1999/xlink" xlink:href="zookeys-714-001-g004.jpg" position="float" orientation="portrait" xlink:type="simple" id="oo_166721.jpg"/></fig></tp:treatment-sec><tp:treatment-sec sec-type="description" id="SECID0ETDAG"><title>Description.</title><p>Male (holotype) (Fig. <xref ref-type="fig" rid="F4">4C</xref>). Carapace black; opisthosoma light brown; sternum narrow, nearly twice as long as wide; a few long pointed hairs running over ocular mound in a longitudinal row; chelicerae robust with promargin of cheliceral groove with eight denticles of variable size; legs furnished with strong hairs and spines; opisthosoma with 12 tergites, the first 2-7 close to each other and larger than others; seven spinnerets. Measurements: <abbrev xmlns:xlink="http://www.w3.org/1999/xlink" xlink:title="body length" id="ABBRID0E4DAG" xlink:type="simple">BL</abbrev> 14.75, <abbrev xmlns:xlink="http://www.w3.org/1999/xlink" xlink:title="carapace length" id="ABBRID0EBEAG" xlink:type="simple">CL</abbrev> 6.20, <abbrev xmlns:xlink="http://www.w3.org/1999/xlink" xlink:title="carapace width" id="ABBRID0EFEAG" xlink:type="simple">CW</abbrev> 6.45, <abbrev xmlns:xlink="http://www.w3.org/1999/xlink" xlink:title="opisthosoma length" id="ABBRID0EJEAG" xlink:type="simple">OL</abbrev> 9.65, <abbrev xmlns:xlink="http://www.w3.org/1999/xlink" xlink:title="opisthosoma width" id="ABBRID0ENEAG" xlink:type="simple">OW</abbrev> 7.45; <abbrev xmlns:xlink="http://www.w3.org/1999/xlink" xlink:title="anterior lateral eyes" id="ABBRID0EREAG" xlink:type="simple">ALE</abbrev> &gt; <abbrev xmlns:xlink="http://www.w3.org/1999/xlink" xlink:title="posterior lateral eyes" id="ABBRID0EVEAG" xlink:type="simple">PLE</abbrev> &gt; <abbrev xmlns:xlink="http://www.w3.org/1999/xlink" xlink:title="posterior median eyes" id="ABBRID0EZEAG" xlink:type="simple">PME</abbrev> &gt; <abbrev xmlns:xlink="http://www.w3.org/1999/xlink" xlink:title="anterior median eyes" id="ABBRID0E4EAG" xlink:type="simple">AME</abbrev>; leg I 17.71 (5.03 + 2.52 + 3.86 + 4.50 + 1.80), leg II 17.88 (5.00 + 2.35 + 3.67 + 4.48 + 2.38), leg III 18.87 (4.65 + 2.55 + 3.52 + 5.45 + 2.70), leg IV miss.</p><p>Palp. Prolateral side of paracymbium unpigmented and unsclerotised, many setae situated at the tip of paracymbium (Fig. <xref ref-type="fig" rid="F4">4F</xref>. G). Contrategulum with a proximally irregular dentate edge and three distal edges, the inner one dentate, very short, the middle one dentate, running down to the proximally irregular dentate edge of contrategulum, the outer one sharp, fused with the inner one at the middle portion of the middle edge (Fig. <xref ref-type="fig" rid="F4">4H–J</xref>). Tegulum with a wide base, pointed, distally directed marginal apophysis with a sharp edge, with a proximally directed terminal apophysis narrowing to a slightly bent apex, and the dorsal side of terminal apophysis with dentate edge (Fig. <xref ref-type="fig" rid="F4">4F, G, I, J</xref>). Embolus largely sclerotised, with a wide, flat opening, and a sharp distal edge (Fig. <xref ref-type="fig" rid="F4">4F–J</xref>).</p><p>Female (Fig. <xref ref-type="fig" rid="F4">4B</xref>). Colouration of carapace and opisthosoma reddish dark; female similar to male except larger than male in size; chelicerae robust with promargin of cheliceral groove with 10 strong denticles of variable size; legs furnished with strong hairs and spines; opisthosoma with 12 tergites, tergites larger than that of male; 7 spinnerets. Measurements: <abbrev xmlns:xlink="http://www.w3.org/1999/xlink" xlink:title="body length" id="ABBRID0EZFAG" xlink:type="simple">BL</abbrev> 20.35, <abbrev xmlns:xlink="http://www.w3.org/1999/xlink" xlink:title="carapace length" id="ABBRID0E4FAG" xlink:type="simple">CL</abbrev> 10.35, <abbrev xmlns:xlink="http://www.w3.org/1999/xlink" xlink:title="carapace width" id="ABBRID0EBGAG" xlink:type="simple">CW</abbrev> 8.55, <abbrev xmlns:xlink="http://www.w3.org/1999/xlink" xlink:title="opisthosoma length" id="ABBRID0EFGAG" xlink:type="simple">OL</abbrev> 11.25, <abbrev xmlns:xlink="http://www.w3.org/1999/xlink" xlink:title="opisthosoma width" id="ABBRID0EJGAG" xlink:type="simple">OW</abbrev> 8.65; <abbrev xmlns:xlink="http://www.w3.org/1999/xlink" xlink:title="anterior lateral eyes" id="ABBRID0ENGAG" xlink:type="simple">ALE</abbrev> &gt; <abbrev xmlns:xlink="http://www.w3.org/1999/xlink" xlink:title="posterior lateral eyes" id="ABBRID0ERGAG" xlink:type="simple">PLE</abbrev> &gt; <abbrev xmlns:xlink="http://www.w3.org/1999/xlink" xlink:title="posterior median eyes" id="ABBRID0EVGAG" xlink:type="simple">PME</abbrev> &gt; <abbrev xmlns:xlink="http://www.w3.org/1999/xlink" xlink:title="anterior median eyes" id="ABBRID0EZGAG" xlink:type="simple">AME</abbrev>; palp 18.28 (6.35 + 3.18 + 4.00 + 4.75), leg I 21.27 (7.05 + 3.75 + 4.12 + 4.48 + 1.87), leg II 20.06 (6.67 + 3.27 + 3.62 + 4.45 + 2.05), leg III 20.82 (6.18 + 3.75 + 3.35 + 5.07 + 2.47), leg IV 30.54 (8.90 + 4.50 + 5.51 + 8.13 + 3.50).</p><p>Female genitalia. The two pairs of receptacular clusters along the anterior margin of bursa copulatrix, irregular receptacular clusters with very short genital stalks (Fig. <xref ref-type="fig" rid="F4">4D, E</xref>).</p></tp:treatment-sec><tp:treatment-sec sec-type="distribution" id="SECID0EDHAG"><title>Distribution.</title><p>Hainan (Wuzhishan), China.</p></tp:treatment-sec></tp:taxon-treatment>
